# Supplementary material for: Experiences of Trauma and DNA Methylation Profiles among African American Mothers and Children
Source: Int J Mol Sci. 2022 Aug 11;23(16):8951. doi: 10.3390/ijms23168951 (PMC9408935; doi:10.3390/ijms23168951)
Supplement: Supplementary file 1 [file ijms-23-08951-s001.zip]

Archive with 1 entries (1 files):
- ijms-1827364-supplementary.xlsx
