# Supplementary material for: Experiences of Trauma and DNA Methylation Profiles among African American Mothers and Children
Source: Int J Mol Sci. 2022 Aug 11;23(16):8951. doi: 10.3390/ijms23168951 (PMC9408935; doi:10.3390/ijms23168951)
Supplement: Supplementary file 1 [file ijms-23-08951-s001.zip › ijms-1827364-supplementary.xlsx]

## Sheet: Table S1
Table S1. Top 10 differentially methylated CpG sites associated with LEC total score among mothers (N = 236)
Methyl	CHR	BP	Gene	Beta	SE	T-statistic	P-value	FDR
cg00746130	6	31671271	ABHD16A	-0.00435285	0.000833013	-5.22543	6.07649e-07	0.204592
cg20968551	1	214598756	PTPN14	-0.00262849	0.000506088	-5.19375	7.01272e-07	0.204592
cg00125455	20	44574271	PCIF1	-0.00538287	0.00103793	-5.18618	7.25621e-07	0.204592
cg15257469	19	7069202	ZNF557	0.00144008	0.000292281	4.92704	2.29266e-06	0.361121
cg15627628	11	992652	AP2A2	-0.00387321	0.000789485	-4.906	2.51297e-06	0.361121
cg06878370	6	136748186	MAP7	-0.00435291	0.000895701	-4.85979	3.07136e-06	0.361121
cg15563401	10	101649882	DNMBP	0.00226245	0.000471738	4.79599	4.04345e-06	0.361121
cg18135774	2	38343597		-0.00191783	0.000402713	-4.76227	4.67148e-06	0.361121
cg04069119	1	166553436		-0.0026174	0.000550216	-4.75703	4.77727e-06	0.361121
cg16333438	9	101821569	COL15A1	0.0038739	0.00081632	4.74556	5.01689e-06	0.361121

## Sheet: Table S2
Table S2. Top 10 differentially methylated CpG sites associated with TESI-PRR total score among mothers (N = 236)
Methyl	CHR	BP	Gene	Beta	SE	T-statistic	P-value	FDR
cg26877374	16	69988428	CLEC18A	-0.00733711	0.00131785	-5.56748	1.08542e-07	0.0882538
cg24015495	5	86465272	LOC101929380	-0.00486727	0.00091084	-5.34372	3.13093e-07	0.0882538
cg22599148	4	1334055		-0.00837186	0.00161454	-5.18528	6.51877e-07	0.108533
cg19832556	17	39576227		0.00320085	0.000619415	5.16753	7.07077e-07	0.108533
cg00206266	20	43558846	PABPC1L	0.00266633	0.000521277	5.11499	8.98422e-07	0.108533
cg07889442	20	59135594		-0.00844625	0.00169266	-4.98991	1.57874e-06	0.14077
cg01021975	22	43570314	TTLL12	0.00334275	0.000673516	4.96313	1.77915e-06	0.14077
cg14110457	15	62697383		0.0038129	0.000777342	4.90505	2.30213e-06	0.14077
cg01781081	20	22672420		0.0117318	0.00239562	4.89718	2.42153e-06	0.14077
cg06429795	9	134663722		-0.00743658	0.00152182	-4.88665	2.497e-06	0.14077

## Sheet: Table S3
Table S3. Top 10 differentially methylated CpG sites associated with LEC total score among children (N = 232)
Methyl	CHR	BP	Gene	Beta	SE	T-statistic	P-value	FDR
cg26593477	12	108182966		0.00390305	0.000685785	5.69135	7.78138e-08	0.0658078
cg03817621	10	52645399	A1CF	-0.00351801	0.000676307	-5.2018	7.34436e-07	0.203678
cg08035151	6	31772251	LSM2	0.00395589	0.000765258	5.16936	8.48657e-07	0.203678
cg22600269	3	62347828		0.00265009	0.0005155	5.14081	9.63348e-07	0.203678
cg22356268	19	58693616	ZNF274	0.00386228	0.000760536	5.07837	1.26927e-06	0.214687
cg09265173	7	72972201	BCL7B	0.000770984	0.000155436	4.96013	2.12763e-06	0.288265
cg17029387	17	27720238	TAOK1	-0.00286321	0.000588959	-4.86147	3.25519e-06	0.288265
cg09891635	3	47841261		-0.00339338	0.00070286	-4.82796	3.75648e-06	0.288265
cg08369068	4	6451323	PPP2R2C	0.00526608	0.00109431	4.81226	4.0164e-06	0.288265
cg24827562	2	233212296		-0.00255855	0.000533368	-4.79696	4.28629e-06	0.288265

## Sheet: Table S4
Table S4. Top 10 differentially methylated CpG sites associated with TESI-PRR total score among children (N = 232)
Methyl	CHR	BP	Gene	Beta	SE	T-statistic	P-value	FDR
cg10448831	13	43930401	ENOX1	-0.0085089	0.00149443	-5.69374	6.54e-08	0.0552751
cg11851457	1	24633383		-0.0181924	0.00338935	-5.36752	3.04e-07	0.0858394
cg23659062	1	167088658	DUSP27	-0.00623413	0.00119403	-5.22111	5.97e-07	0.118676
cg17493004	2	130679655	LOC101927924	-0.0113395	0.00220393	-5.14512	8.42e-07	0.118676
cg15896009	7	149187447	ZNF746	-0.00386438	0.000762291	-5.06943	1.18e-06	0.138981
cg15152164	10	111758515	ADD3-AS1	-0.00392161	0.000779266	-5.03244	1.39e-06	0.138981
cg14698932	13	34088638	STARD13	-0.00450195	0.000902738	-4.987	1.71e-06	0.138981
cg11349797	5	139118687		-0.0101433	0.00203928	-4.97397	1.81e-06	0.138981
cg23699700	18	46476108	SMAD7	0.00216711	0.000438304	4.94431	2.06e-06	0.145189
cg12935960	1	94059570	BCAR3	-0.00890032	0.00182092	-4.88781	2.64e-06	0.171678
